# Supplementary material for: Domestic animals infected with Mycobacterium ulcerans—Implications for transmission to humans
Source: PLoS Negl Trop Dis. 2018 Jul 2;12(7):e0006572. doi: 10.1371/journal.pntd.0006572 (PMC6044547; doi:10.1371/journal.pntd.0006572)
Supplement: S1 Fig — (ZIP) [file pntd.0006572.s001.zip]

Archive with 7 entries (7 files):
- PACE Corrected/S1. Fig. MU-Negative lesions in DAs-1.tif
- PACE Corrected/S1. Fig. MU-Negative lesions in DAs-2.tif
- PACE Corrected/S1. Fig. MU-Negative lesions in DAs-3.tif
- PACE Corrected/S1. Fig. MU-Negative lesions in DAs-4.tif
- PACE Corrected/S1. Fig. MU-Negative lesions in DAs-5.tif
- PACE Corrected/S1. Fig. MU-Negative lesions in DAs-6.tif
- PACE Corrected/S1. Fig. MU-Negative lesions in DAs-7.tif
